# Supplementary material for: Wastewater Surveillance: A National Concept for Germany—A Refined Approach to Surveillance Site Selection
Source: Microorganisms. 2026 May 26;14(6):1197. doi: 10.3390/microorganisms14061197 (PMC13303325; doi:10.3390/microorganisms14061197)
Supplement: Supplementary file 1 [file microorganisms-14-01197-s001.zip]

Archive with 1 entries (1 files):
- microorganisms-4305996-supplementary.pdf
